# Supplementary material for: Impact of Kiwifruit Consumption on Cholesterol Metabolism in Rat Liver: A Gene Expression Analysis in Induced Hypercholesterolemia
Source: Nutrients. 2024 Nov 22;16(23):3999. doi: 10.3390/nu16233999 (PMC11643705; doi:10.3390/nu16233999)
Supplement: Supplementary file 1 [file nutrients-16-03999-s001.zip › Supplementary File S1.xlsx]

## Sheet: Geneva vs Cholesterol
# Notes : Fold change >= 1.3
#Entity List : Moderated T-Test p (Corr) ( [CHOL] vs [GENE] ) cut-off = 0.05
#Interpretation : TYPE
#Experiment : GENE-CHOL
#Fold-Change cut-off : 1.3
#Pairing option : Pairs of conditions
#Condition pairs :
#[GENE] vs [CHOL]
#Minimum number of pairs:1 out of 1 condition pairs.
# Technology : Agilent.SingleColor.28279
	GENEVA vs CHOLESTEROL
ProbeName	GeneSymbol	FC ([G] vs [C])	Log FC ([G] vs [C])	Regulation ([G] vs [C])
A_64_P119314	LOC689065	9.21061	3.2033	up
A_44_P398193	Cgref1	6.31495	2.65877	up
A_44_P377156	Cntnap1	4.17731	2.06258	up
A_42_P463602	Loxl4	2.91621	1.5441	up
A_44_P365516	Tsc22d1	2.82042	1.49591	up
A_42_P597215	Epha4	2.69428	1.4299	up
A_64_P247541	Pcdh7	2.62312	1.39129	up
A_44_P1034209	Lamb3	2.47982	1.31023	up
A_44_P126381	Ak9	2.33778	1.22514	up
A_44_P478066	Incenp	2.3373	1.22484	up
A_64_P100078	Cd274	2.32377	1.21647	up
A_44_P1053772	Galt	2.27442	1.1855	up
A_64_P018071	Cdr2	2.22203	1.15188	up
A_43_P12426	Fstl1	2.17359	1.12008	up
A_64_P140818	Fam114a1l1	1.90399	0.929028	up
A_44_P107535	Ltbp4	1.88073	0.911291	up
A_64_P067884	Trim47	1.64303	0.71636	up
A_64_P023227	Abcg3l4	1.60789	0.685169	up
A_64_P121782	Abcg3	1.52228	0.606234	up
A_64_P118192	Grin2d	-1.48049	-0.566079	down
A_42_P769597	Qpctl	-1.48235	-0.567889	down
A_42_P642757	Pard3	-1.51822	-0.602378	down
A_64_P349529	Igsf21	-1.54762	-0.630052	down
A_64_P088187	Tmbim6	-1.54783	-0.630246	down
A_64_P084673	Hibadh	-1.54991	-0.632186	down
A_64_P126704	LOC257642	-1.59559	-0.674093	down
A_64_P098260	Sp5	-1.60072	-0.67872	down
A_64_P000371	Sema6c	-1.60924	-0.686375	down
A_64_P044391	Exosc6	-1.66674	-0.737033	down
A_64_P088077	Tbx10	-1.67624	-0.745233	down
A_44_P1040941	Apeh	-1.71259	-0.776178	down
A_43_P11965	Arl4a	-1.73798	-0.797409	down
A_64_P101908	Hmcn2	-1.76812	-0.822217	down
A_64_P053822	Vwce	-1.79281	-0.84222	down
A_64_P108474	Olr1055	-1.79483	-0.843848	down
A_64_P037095	Pald1	-1.82538	-0.868197	down
A_42_P684538	Slc2a1	-1.82682	-0.869338	down
A_64_P009265	Ugt1a6	-1.84025	-0.879898	down
A_64_P059765	Ncs1	-1.84922	-0.886915	down
A_64_P028844	Nxpe4	-1.85818	-0.893893	down
A_44_P961164	Rhbdl3	-1.8612	-0.896236	down
A_44_P327912	Olr984	-1.8736	-0.90581	down
A_44_P486914	Fgf9	-1.89682	-0.92358	down
A_64_P000171	Dhcr24	-1.91471	-0.937128	down
A_43_P12402	Slc27a5	-1.93497	-0.952313	down
A_44_P315661	Hmgcr	-1.93768	-0.954333	down
A_64_P087247	Pgbd2	-1.93879	-0.955153	down
A_43_P13290	Pbld1	-1.94041	-0.95636	down
A_64_P154064	Olr459	-1.94724	-0.961434	down
A_44_P372658	Tnfsf18	-1.95212	-0.965045	down
A_44_P113984	Olr375	-1.9978	-0.998412	down
A_64_P159352	LOC689520	-2.00489	-1.00352	down
A_64_P052195	Olr558	-2.04115	-1.02939	down
A_64_P043976	Sult1e1	-2.11374	-1.0798	down
A_64_P151298	Vom1r66	-2.15361	-1.10676	down
A_64_P046457	Olr175	-2.17441	-1.12062	down
A_64_P034680	Ndrg2	-2.3043	-1.20433	down
A_64_P068514	Brsk1	-2.33585	-1.22395	down
A_64_P032762	Scart1	-2.39327	-1.25898	down
A_64_P033954	Cdh24	-2.47484	-1.30733	down
A_64_P144143	Tob2	-2.56727	-1.36024	down
A_64_P108389	Plekhh1	-2.65316	-1.40771	down
A_64_P049530	Esr2	-2.93605	-1.55388	down
A_64_P107948	RGD1562636	-3.06551	-1.61613	down
A_64_P038926	Prodh1	-3.10768	-1.63584	down
A_44_P1015203	Gstt3	-3.11377	-1.63866	down
A_44_P839289	Trim16	-3.57805	-1.83917	down
A_64_P039026	Igfbp2	-3.72956	-1.89901	down
A_64_P021043	Pcsk9	-3.73896	-1.90264	down
A_43_P14796	Apcdd1	-5.17315	-2.37104	down
A_64_P101608	Zfp354a	-7.03512	-2.81458	down
A_64_P085530	Scd	-11.3457	-3.50408	down

## Sheet: Hayward vs Cholesterol
# Notes : Fold change >= 1.3
#Entity List : Moderated T-Test p (Corr) ( [CHOL] vs [HAYW] ) cut-off = 0.05
#Interpretation : TYPE
#Experiment : HYWAR-CHOL
#Fold-Change cut-off : 1.3
#Pairing option : Pairs of conditions
#Condition pairs :
#[HAYW] vs [CHOL]
#Minimum number of pairs:1 out of 1 condition pairs.
# Technology : Agilent.SingleColor.28279
	Hayward vs Cholesterol
ProbeName	GeneSymbol	FC ([HAYW] vs [CHOL])	Log FC ([HAYW] vs [CHOL])	Regulation ([HAYW] vs [CHOL])
A_44_P398193	Cgref1	5.24796	2.39176	up
A_64_P021043	Pcsk9	-1.88912	-0.917716	down
